# Supplementary material for: Missense and loss‐of‐function variants at GWAS loci in familial Alzheimer's disease
Source: Alzheimers Dement. 2024 Sep 5;20(11):7580–94. doi: 10.1002/alz.14221 (PMC11567820; doi:10.1002/alz.14221)
Supplement: Supplementary file 2 — Supporting Information [file ALZ-20-7580-s001.xlsx]

## Sheet: Table 1
Supplementary Table 1. Genes included in the segregation analysis
Chromosome	Gene	Number of variants screened for the segregation
9	ABCA1	88
19	ABCA7	201
17	ABI3	17
17	ACE/CTD-2501B8.1	62
15	ADAM10	14
2	ADAM17	100
21	ADAMTS1	48
12	ADAMTS20	95
7	AKAP9	158
10	ANK3	145
5	ANKH	13
15	APH1B	26
19	APOE	22
21	APP	21
16	BCKDK	25
2	BIN1	16
10	BLNK	29
20	CASS4	47
6	CD2AP	32
4	CLNK	34
8	CLU	24
1	CR1	105
8	CTSB	42
15	CTSH	21
16	DOC2A	31
11	EED/PICALM	37
7	EPDR1/NME8/GPR141	124
7	EPHA1	70
14	FERMT2	21
16	FOXF1	14
5	FST	9
6	HLA-DQA1/HLA-DRB1	138
6	HS3ST5	18
7	ICA1	20
4	IDUA/SLC26A1	850
16	IL34	46
2	INPP5D	46
16	IQCK	15
7	JAZF1	4
19	KLF16	18
19	LILRB2	156
16	MAF	40
5	MEF2C	9
3	MME	47
11	MS4A2	19
11	MS4A4A	25
17	MYO15A	219
2	NCK2	16
8	NDUFAF6	22
16	PLCG2	76
10	PLEKHA1	24
16	PRDM7	70
2	PRKD3	43
14	PSEN1	11
1	PSEN2	31
8	PTK2B	42
5	RASGEF1C	15
20	RBCK1	24
17	SCIMP	12
8	SHARPIN	30
19	SIGLEC11	127
14	SLC24A4	38
20	SLC2A4RG	28
15	SNX1	30
11	SORL1	100
1	SORT1	35
7	SPDYE3	38
11	SPI1	9
15	SPPL2A	23
7	TMEM106B	11
5	TNIP1	37
12	TPCN1	33
6	TREM2/ORAD1	19
6	TREML2	37
17	TSPOAP1	118
7	UMAD1	15
6	UNC5CL	34
10	USP6NL/ECHDC3	67
2	WDR12/CARF	38
17	WDR81	129
17	WNT3	6

## Sheet: Table 2
Supplementary Table 2. Allele frequencies of segregating variants in the ADSP cohort
Variant Type	Cohort	SNP	Gene	Minor allele frequency in ADSP cohort
				Affected	Unaffected	All samples
Frameshift variant	EFIGA	chr19:1044708:GGGG CACCTGGT:G	ABCA7	0.00125	0.00103	0.00098
Stop Gain		chr10:11742730:C:T	ECHDC3
Stop Gain		chr7:37884404:G:T	NME8	0	3e-05	1e-05
Frameshift Variant	AD-FBS	chr19:1044708:GGGG CACCTGGT:G	ABCA7	0.00125	0.00103	0.00098
Frameshift Variant		chr7:37896956:C:CA	NME8	0	0	0
Splice Acceptor Variant		chr16:30010237:T:C	DOC2A	0.00069	0.00081	0.00066
Structural Interaction Variant		chr16:70654657:C:A	IL34	0.00508	0.00299	0.00451
Frameshift Variant		chr2:37289451:T:TG	PRKD3
Frameshift Variant		chr2:37289452:TACTC:T	PRKD3
Frameshift Variant		chr2:37289460:T:TTG	PRKD3
Stop Gain		chr20:427337:C:T	RBCK1
Stop Gain		chr4:991652:G:A	SLC26A1/IDUA	5e-05	0	6e-05
Splice Acceptor Variant		chr9:104804721:C:G	ABCA1	5e-05	0	1e-05
Damaging Missense (CADD>20)	EFIGA	chr19:1051965:C:T	ABCA7	5e-05	3e-05	3e-05
		chr17:63479054:G:C	ACE	0.00037	0.00031	0.00037
		chr15:58717601:C:T	ADAM10	0.00074	0.00109	0.0009
		chr21:26838216:C:T	ADAMTS1	0.00361	0.00308	0.00354
		chr12:43356572:T:C	ADAMTS20	0.00162	0.00121	0.00115
		chr12:43428519:A:G	ADAMTS20	0.00157	0.00174	0.00152
		chr7:92038422:A:G	AKAP9	0.00097	0.00087	0.00113
		chr7:92040807:G:A	AKAP9	0.00028	0.00075	0.00055
		chr7:92102769:G:A	AKAP9	0.00143	0.00112	0.00162
		chr1:207511589:C:T	CR1	0.00028	0.00019	0.00018
		chr1:207523952:C:T	CR1	0.00028	0.00031	0.00029
		chr7:143391696:G:A	EPHA1	5e-05	0.00044	0.00029
		chr7:100488976:C:T	NYAP1	0.00273	0.0019	0.00233
Damaging Missense (CADD>20)	EFIGA	chr14:73170959:A:G	PSEN1	9e-05	0	3e-05
		chr8:27437198:G:A	PTK2B	9e-05	0.00019	0.00017
		chr11:121604205:C:T	SORL1	0.00023	0.00047	0.00036
		chr4:987896:C:G	IDUA	0.005	0.00314	0.00426
		chr4:989768:G:A	SLC26A1/IDUA	0.00019	0.00019	0.00021
		chr4:989896:A:G	SLC26A1/IDUA	0.0025	0.00159	0.00197
		chr6:41033992:C:T	UNC5CL	0.00055	0.00072	0.00051
		chr6:41198273:C:A	TREML2	0.00069	0.00096	0.0008
		chr7:37741061:C:A	GPR141/EPDR1
		chr7:37916317:C:T	SFRP4/EPDR1	0.00046	6e-05	0.00028
		chr9:104798567:T:C	ABCA1	9e-05	3e-05	7e-05
Damaging Missense (CADD>20	EFIGA	chr10:60070700:T:A	ANK3
		chr10:60073965:T:C	ANK3	0.00037	0.00037	0.00035
		chr11:86245326:C:T	EED	0	9e-05	4e-05
		chr12:113293011:C:T	TPCN1	0.00439	0.00383	0.00455
		chr16:31110471:C:T	BCKDK	0	6e-05	4e-05
		chr16:81858323:C:T	PLCG2	0.00023	0.00019	0.00021
		chr17:1732823:G:A	WDR81	0.00042	0.00044	0.00043
		chr17:18120185:G:A	MYO15A	0.00278	0.00308	0.00327
		chr17:18173824:G:A	MYO15A	0.00042	0.00012	0.00022
		chr17:58307871:C:G	TSPOAP1	0.00125	0.00165	0.00123
		chr17:58325608:C:T	TSPOAP1	0.00102	0.00087	0.00082
		chr17:58327896:G:A	TSPOAP1	9e-05	6e-05	0.0001
		chr19:54279530:T:A	LILRB2	0.00166	0.00143	0.00141
Damaging Missense (CADD>20)	AD-FBS	chr19:1057344:G:A	ABCA7	0.003	0.00389	0.00375
		chr21:26838049:G:A	ADAMTS1	0.00361	0.00324	0.00408
		chr7:91992989:G:C	AKAP9	0.00245	0.00249	0.00271
		chr7:92097077:C:A	AKAP9
		chr7:143398406:G:A	EPHA1	0.00023	0.00019	0.00024
		chr7:100490675:C:T	NYAP1	0	3e-05	3e-05
		chr14:73170945:C:T	PSEN1	0.00028	3e-05	0.00012
		chr15:50722170:A:T	SPPL2A	0.00296	0.00252	0.003
		chr4:987896:C:G	IDUA	0.005	0.00314	0.00426
		chr4:989305:G:A	SLC26A1/IDUA
		chr4:990080:G:A	SLC26A1/IDUA	9e-05	6e-05	7e-05
		chr4:990241:C:T	SLC26A1/IDUA	5e-05	0	1e-05
		chr7:37741003:A:T	GPR141/EPDR1
		chr9:104817343:G:A	ABCA1	5e-05	6e-05	4e-05
		chr9:104819624:C:T	ABCA1
		chr9:104884475:G:A	ABCA1	0.00097	0.00087	0.00101
		chr10:60074069:A:C	ANK3	0	3e-05	1e-05
		chr10:60075299:G:A	ANK3	0.00314	0.00165	0.00266
		chr10:60186803:G:A	ANK3	0	0	0
		chr11:86245267:C:T	EED
		chr12:113288795:G:A	TPCN1
		chr16:81923501:A:G	PLCG2	0.00153	0.00118	0.00137
		chr17:1728303:G:C	WDR81
		chr17:18119509:G:A	MYO15A	0.00074	0.00078	0.00064
		chr17:18120434:C:T	MYO15A	0.00107	0.00078	0.00094
		chr17:18133274:G:A	MYO15A	5e-05	3e-05	3e-05
		chr17:18142122:G:A	MYO15A	0	0	4e-05
		chr10:11463631:G:A	USP6NL
		chr15:64126203:C:T	SNX1
		chr15:64131812:C:T	SNX1	0	3e-05	3e-05
Damaging Missense (CADD>20)	AD-FBS	chr16:90060590:C:G	PRDM7	0.00023	0.00093	0.00076
		chr16:90062060:A:G	PRDM7	5e-05	6e-05	4e-05
		chr17:49217803:G:A	ABI3	0.00208	0.00165	0.0017
		chr5:151052238:T:C	TNIP1	0.00194	0.00227	0.00203
		chr6:114057958:G:A	HS3ST5	0.00171	0.0014	0.0018
		chr8:11847108:T:G	CTSB	0.0032	0.00393	0.00376

## Sheet: Table 3
Supplementary Table 3. Variants- Incomplete Segregation in Both Datasets
EFIGA LoF variants- Incomplete Segregation
SNP	EFFECT	GENE	All families where the variant is observed
			Total Carriers subjects	Total Affected Carriers subjects	Total Unaffected Carriers subjects	Mean age-at-onset affected carriers	Mean age-at-onset unaffected carriers	Total families	Co-segregation of APOE in all families where the variant is observed (ε4 only;ε3 only;APOE mix)	Number of Families Carrying the variant	Family IDs of families carrying the variant	Segregation type
chr19:1041509:G:A	splice_acceptor_variant&intron_variant	ABCA7	6	6	0	79	NaN	4	0;0;4	4	1177|1279|308|3752	Incomplete
chr7:92022822:CA:C	frameshift_variant	AKAP9	5	4	1	81.5	64	1	0;0;1	1	3761	Incomplete
chr11:60090358:TG:T	frameshift_variant	MS4A2	7	5	2	72.2	64.5	2	0;0;2	2	303|3760	Incomplete
chr2:202983584:C:CA	frameshift_variant	CARF	15	11	4	72.9091	64.25	6	0;0;6	6	1137|308|3752|430|627|665	Incomplete
chr20:417604:G:A	structural_interaction_variant	RBCK1	8	6	2	73.1667	62.5	3	0;0;3	3	1563|1584|3761	Incomplete
chr19:54279447:C:CG	frameshift_variant	LILRB2	8	2	6	81.5	71.1667	4	0;0;4	2	3761|858	Incomplete
chr17:18119497:GGC:G	frameshift_variant	MYO15A	3	2	1	83	66	2	0;0;2	1	1966	Incomplete
chr17:5223369:TGAGGCCCA:T	frameshift_variant	SCIMP	4	3	1	77	71	1	1;0;0	1	333	Incomplete
chr2:105881962:C:T	structural_interaction_variant	NCK2	1	1	0	67	NaN	1	0;0;1	1	764	Incomplete
chr4:10528096:T:G	splice_acceptor_variant&intron_variant	CLNK	1	1	0	84	NaN	1	0;1;0	1	3824	Incomplete
chr4:10558454:T:C	splice_acceptor_variant&intron_variant	CLNK	1	1	0	84	NaN	1	0;1;0	1	3824	Incomplete
chr4:1003541:T:TCCCCC	splice_acceptor_variant&intron_variant	IDUA	1	1	0	74	NaN	1	0;0;1	1	3823	Incomplete
chr7:37741212:AG:A	frameshift_variant	GPR141	1	1	0	71	NaN	1	0;0;1	1	770	Incomplete
chr7:37864394:T:TA	frameshift_variant	NME8	1	1	0	78	NaN	1	0;0;1	1	277	Incomplete
chr7:37864412:TAAAAG:T	frameshift_variant&splice_donor_variant&splice_region_variant&intron_variant	NME8	1	1	0	87	NaN	1	0;0;1	1	285	Incomplete
chr7:37867795:GA:G	frameshift_variant	NME8	3	1	2	93	58	1	0;0;1	1	3762	Incomplete
chr7:37897068:CTT:C	frameshift_variant	NME8	1	1	0	80	NaN	1	0;0;1	1	1917	Incomplete
chr7:100309094:G:A	stop_gained	SPDYE3	3	3	0	71	NaN	1	0;0;1	1	769	Incomplete
chr7:100311812:TTGGA:T	frameshift_variant	SPDYE3	1	1	0	73	NaN	1	0;0;1	1	793	Incomplete
AD-FBS LoF variants- Incomplete Segregation
SNP	EFFECT	GENE	All families where the variant is observed
			Total Carriers subjects	Total Affected Carriers subjects	Total Unaffected Carriers subjects	Mean age-at-onset affected carriers	Mean age-at-onset unaffected carriers	Total families	Co-segregation of APOE in all families where the variant is observed (ε4 only;ε3 only;APOE mix)	Number of Families Carrying the variant	Family IDs of families carrying the variant	Segregation type
chr10:11763413:C:T	stop_gained	ECHDC3	7	4	3	83.5	70.6667	1	0;0;1	1	4_515	Incomplete
chr11:60094000:G:T	stop_gained	MS4A2	5	4	1	78	68	3	0;0;3	2	25_41|4_680	Incomplete
chr16:90075897:C:CT	frameshift_variant	PRDM7	1	1	0	69	NaN	1	0;1;0	1	26_BPC	Incomplete
chr17:18138933:C:G	stop_gained	MYO15A	1	1	0	60	NaN	1	0;0;1	1	28_10	Incomplete
chr4:10566062:C:T	stop_gained	CLNK	1	1	0	69	NaN	1	1;0;0	1	25_76	Incomplete
chr4:1002747:G:A	structural_interaction_variant	IDUA	12	7	5	74.2	66.5	4	2;0;2	3	10J_128|10R_R111|10R_R95	Incomplete
chr4:1003563:C:T	structural_interaction_variant	IDUA	1	1	0	55	NaN	1	0;0;1	1	11_8	Incomplete
chr4:1004011:G:C	splice_acceptor_variant&intron_variant	IDUA	1	1	0	66	NaN	1	0;0;1	1	4_499	Incomplete
chr4:989203:TC:T	frameshift_variant	SLC26A1	4	3	1	85.6667	80	1	0;0;1	1	10R_R77	Incomplete
chr7:37740394:A:AT	frameshift_variant&start_lost	GPR141	1	1	0	85	NaN	1	0;0;1	1	25_5	Incomplete
chr7:37740396:G:C	start_lost	GPR141	1	1	0	85	NaN	1	0;0;1	1	25_5	Incomplete
EFIGA CADD > 20 variants - Incomplete segregation
SNP	EFFECT	GENE	All families where the variant is observed
			Total Carriers subjects	Total Affected Carriers subjects	Total Unaffected Carriers subjects	Mean age-at-onset affected carriers	Mean age-at-onset unaffected carriers	Total families	Co-segregation of APOE in all families where the variant is observed (ε4 only;ε3 only;APOE mix)	Number of Families Carrying the variant	Family IDs of families carrying the variant	Segregation type
chr19:1041972:T:G	missense_variant&splice_region_variant	ABCA7	7	4	3	79.5	63.6667	5	0;0;5	3	1177|164|308	Incomplete
chr19:1043794:C:T	missense_variant	ABCA7	5	4	1	72	65	1	0;0;1	1	317	Incomplete
chr19:1056089:G:T	missense_variant	ABCA7	4	4	0	66.5	NaN	1	0;0;1	1	3761	Incomplete
chr17:63477303:C:T	missense_variant	ACE	5	5	0	75.6	NaN	3	0;1;2	3	269|3761|504	Incomplete
chr17:63481683:C:T	missense_variant	ACE	4	4	0	75.75	NaN	3	0;0;3	3	1177|212|3319	Incomplete
chr17:63481708:C:T	missense_variant	ACE	8	6	2	74	64.5	3	0;0;3	2	3746|3823	Incomplete
chr17:63494394:C:A	missense_variant	CTD-2501B8.1	11	7	4	73	58.5	7	2;1;4	6	1007|1252|277|463|692|834	Incomplete
chr21:26837670:T:C	missense_variant	ADAMTS1	9	7	2	72.5714	64	3	1;0;2	3	1819|308|333	Incomplete
chr7:92001425:A:G	missense_variant	AKAP9	9	5	4	67.4	56.25	1	0;0;1	1	3761	Incomplete
chr7:92001542:A:T	missense_variant	AKAP9	6	4	2	74.75	64.5	1	0;0;1	1	343	Incomplete
chr7:92070085:T:G	missense_variant	AKAP9	11	7	4	78.2857	65.5	3	0;0;3	2	1563|669	Incomplete
chr7:92083494:G:A	missense_variant	AKAP9	11	8	3	68.25	62.3333	3	1;0;2	3	343|408|764	Incomplete
chr7:92097077:C:A	missense_variant	AKAP9	4	4	0	83.5	NaN	2	1;1;0	2	1007|409	Incomplete
chr21:26000030:C:T	missense_variant	APP	8	5	3	67	59	2	0;0;2	2	264|3752	Incomplete
chr21:26021879:T:A	missense_variant	APP	4	4	0	72	NaN	3	1;2;0	3	203|3824|3851	Incomplete
chr20:56451910:A:G	missense_variant	CASS4	19	12	7	73.3333	60	10	2;3;5	9	1036|1197|2193|285|3761|424|564|838|915	Incomplete
chr20:56458449:G:C	missense_variant	CASS4	7	5	2	72	62	3	0;0;3	2	2128|764	Incomplete
chr8:27606389:C:T	missense_variant	CLU	5	4	1	73.75	62	2	0;0;2	2	1582|317	Incomplete
chr1:207580249:C:T	missense_variant	CR1	6	5	1	73.2	59	3	1;0;2	3	1438|278|621	Incomplete
chr7:143399326:G:A	missense_variant	EPHA1	4	4	0	67.5	NaN	3	0;0;3	3	1177|1317|3761	Incomplete
chr2:233170072:G:T	missense_variant	INPP5D	5	4	1	80.75	70	4	0;2;2	3	1197|3087|3751	Incomplete
chr16:19763870:C:T	missense_variant	IQCK	4	4	0	69.75	NaN	1	0;0;1	1	1438	Incomplete
chr8:95052195:G:A	missense_variant	NDUFAF6	4	4	0	60.25	NaN	3	0;0;3	3	168|295|3761	Incomplete
chr7:37894471:A:C	missense_variant	NME8	12	7	5	77	71.6	8	1;4;3	6	1853|328|3318|3746|3824|743	Incomplete
chr14:92443472:G:A	missense_variant&splice_region_variant	SLC24A4	14	10	4	76.1	68	7	0;1;6	6	1317|2193|236|318|380|627	Incomplete
chr2:9518204:A:C	missense_variant	ADAM17	1	1	0	81	NaN	1	0;1;0	1	3744	Incomplete
chr2:9527894:C:A	missense_variant	ADAM17	5	1	1	83	70.75	1	0;0;1	1	834	Incomplete
chr2:37253209:G:C	missense_variant	PRKD3	1	1	0	78	NaN	1	0;1;0	1	827	Incomplete
chr2:37256677:C:T	missense_variant	PRKD3	1	1	0	63	NaN	1	0;1;0	1	3252	Incomplete
chr2:37279788:T:C	missense_variant	PRKD3	1	1	0	72	NaN	1	1;0;0	1	673	Incomplete
chr2:37316249:T:C	missense_variant	PRKD3	1	1	0	76	NaN	1	0;0;1	1	3541	Incomplete
chr2:37316424:G:A	missense_variant	PRKD3	6	1	1	72	61	1	0;0;1	1	167	Incomplete
chr2:202952598:C:T	missense_variant	CARF	2	1	1	82	63	2	0;0;2	1	764	Incomplete
chr3:155115014:A:G	missense_variant	MME	1	1	0	67	NaN	1	0;1;0	1	434	Incomplete
chr3:155142009:T:A	missense_variant	MME	2	1	0	71	NaN	1	0;0;1	1	1197	Incomplete
chr3:155168594:A:G	missense_variant	MME	3	1	1	72	65	1	0;1;0	1	827	Incomplete
chr3:155172203:C:A	missense_variant	MME	2	1	1	68	53	1	0;0;1	1	222	Incomplete
chr4:987174:C:G	missense_variant	IDUA	1	1	0	91	NaN	1	0;1;0	1	1346	Incomplete
chr4:988981:A:G	missense_variant	SLC26A1	2	1	0	74	NaN	1	0;0;1	1	3707	Incomplete
chr4:989033:C:A	missense_variant	SLC26A1	11	3	2	74.8333	68.4	3	0;0;3	3	277|540|764	Incomplete
chr4:989092:C:G	missense_variant	SLC26A1	7	1	2	71.75	66	2	1;0;1	1	333	Incomplete
chr4:989428:C:T	missense_variant	SLC26A1	16	4	5	75.6	59	8	1;2;5	4	3087|3762|3845|846	Incomplete
chr4:989861:C:T	missense_variant	SLC26A1	1	1	0	61	NaN	1	0;0;1	1	1731	Incomplete
chr4:989965:G:A	missense_variant	SLC26A1	6	3	1	73.2	57	3	0;1;2	3	2075|627|863	Incomplete
chr4:991538:C:T	missense_variant	SLC26A1	6	2	2	78	62.25	2	0;0;2	2	3762|767	Incomplete
chr4:991648:C:G	missense_variant	SLC26A1	13	4	2	72.5	60.5714	4	1;0;3	4	372|3845|438|616	Incomplete
chr4:1003582:G:C	missense_variant	IDUA	2	1	1	85	74	1	1;0;0	1	723	Incomplete
chr4:10490492:A:T	missense_variant	CLNK	3	1	1	86	62.5	1	1;0;0	1	1403	Incomplete
chr4:10501312:G:A	missense_variant	CLNK	4	1	1	82.5	64	1	0;0;1	1	1769	Incomplete
chr4:10598015:C:T	missense_variant	CLNK	5	2	2	75	63.6667	3	0;1;2	2	2045|295	Incomplete
chr5:14711223:C:T	missense_variant	ANKH	8	3	3	80.5	67.5	6	0;2;4	3	167|277|943	Incomplete
chr5:14751230:C:T	missense_variant	ANKH	1	1	0	85	NaN	1	0;0;1	1	3324	Incomplete
chr5:151036890:G:A	missense_variant	TNIP1	11	4	2	68.5556	62	4	0;1;3	4	197|303|380|746	Incomplete
chr5:151042607:C:T	missense_variant	TNIP1	2	1	0	80	NaN	1	1;0;0	1	1697	Incomplete
chr5:151045935:C:G	missense_variant	TNIP1	2	1	0	80	NaN	1	1;0;0	1	1697	Incomplete
chr5:151052247:G:T	missense_variant	TNIP1	1	1	0	64	NaN	1	0;1;0	1	3824	Incomplete
chr6:41033103:G:A	missense_variant	UNC5CL	10	6	1	72.2222	67	6	2;0;4	6	1137|277|3823|477|687|989	Incomplete
chr6:114057325:G:A	missense_variant	HS3ST5	1	1	0	81	NaN	1	0;0;1	1	627	Incomplete
chr6:114058083:C:T	missense_variant	HS3ST5	1	1	0	90	NaN	1	0;0;1	1	1280	Incomplete
chr7:8221365:A:C	missense_variant	ICA1	2	1	0	69	NaN	1	1;0;0	1	687	Incomplete
chr7:27832847:A:G	missense_variant	JAZF1	1	1	0	60	NaN	1	0;0;1	1	1438	Incomplete
chr7:37907573:G:T	missense_variant	SFRP4	2	1	1	86	61	2	1;0;1	1	622	Incomplete
chr7:37948875:T:C	missense_variant	EPDR1	4	1	2	81.5	58.5	2	0;0;2	1	20	Incomplete
chr7:37950287:C:T	missense_variant	EPDR1	19	7	5	73.9286	68.6	8	3;2;3	7	1007|150|307|3745|421|741|860	Incomplete
chr7:37950326:C:T	missense_variant	EPDR1	4	1	1	84	69	1	0;0;1	1	540	Incomplete
chr7:37950358:G:A	missense_variant	EPDR1	5	1	1	76.5	65.5	1	0;0;1	1	528	Incomplete
chr7:100319970:G:C	missense_variant	SPDYE3	1	1	0	73	NaN	1	0;0;1	1	793	Incomplete
chr7:100319974:G:C	missense_variant	SPDYE3	3	1	1	75.5	57	1	0;0;1	1	627	Incomplete
chr8:11849163:G:A	missense_variant&splice_region_variant	CTSB	1	1	0	60	NaN	1	0;0;1	1	1438	Incomplete
chr8:144098934:T:C	missense_variant	SHARPIN	4	1	1	75.5	68.5	1	0;0;1	1	622	Incomplete
chr9:104788006:T:C	missense_variant	ABCA1	1	1	0	80	NaN	1	0;1;0	1	4	Incomplete
chr9:104788041:G:A	missense_variant	ABCA1	3	2	0	64.3333	NaN	2	0;0;2	2	236|3761	Incomplete
chr9:104791982:C:T	missense_variant	ABCA1	10	4	0	75.3	NaN	4	0;1;3	4	1584|1713|3761|746	Incomplete
chr9:104792796:T:G	missense_variant	ABCA1	1	1	0	57	NaN	1	0;0;1	1	361	Incomplete
chr9:104816297:C:T	missense_variant	ABCA1	3	1	1	75	57	1	0;1;0	1	380	Incomplete
chr9:104816337:C:T	missense_variant	ABCA1	3	1	1	75	57	1	0;1;0	1	380	Incomplete
chr9:104889159:T:C	missense_variant	ABCA1	2	1	0	77	NaN	1	0;0;1	1	285	Incomplete
chr10:11463250:C:A	missense_variant	USP6NL	1	1	0	71	NaN	1	0;0;1	1	277	Incomplete
chr10:60042719:C:T	missense_variant	ANK3	14	6	3	73.75	65.3333	8	1;0;7	6	1227|167|222|317|372|3823	Incomplete
chr10:60063239:G:A	missense_variant	ANK3	4	1	1	74	61	2	0;0;2	1	1917	Incomplete
chr10:60070193:T:C	missense_variant	ANK3	13	5	5	80.6667	67.4286	6	0;1;5	5	328|3760|3761|665|692	Incomplete
chr10:60073926:C:T	missense_variant	ANK3	2	2	0	55	NaN	2	0;0;2	2	277|765	Incomplete
chr10:60075875:G:A	missense_variant	ANK3	3	2	1	71	64	3	1;0;2	2	1252|342	Incomplete
chr10:60076308:A:G	missense_variant	ANK3	1	1	0	77	NaN	1	1;0;0	1	682	Incomplete
chr10:60082736:A:G	missense_variant&splice_region_variant	ANK3	2	1	1	82	69	1	1;0;0	1	156	Incomplete
chr10:60172376:G:A	missense_variant	ANK3	13	7	5	68.5	62.6	8	0;1;7	7	1010|1241|1999|222|285|3541|359	Incomplete
chr10:60181352:C:A	missense_variant	ANK3	1	1	0	35	NaN	1	0;0;1	1	361	Incomplete
chr10:60389436:G:A	missense_variant	ANK3	2	1	0	83	NaN	1	0;0;1	1	317	Incomplete
chr10:122412965:C:T	missense_variant	PLEKHA1	3	1	1	78	66.5	1	0;0;1	1	592	Incomplete
chr10:122415920:G:A	missense_variant	PLEKHA1	3	1	0	59.6667	NaN	1	0;0;1	1	1317	Incomplete
chr10:122429900:G:A	missense_variant	PLEKHA1	1	1	0	80	NaN	1	0;0;1	1	1917	Incomplete
chr10:122429922:C:T	missense_variant	PLEKHA1	1	1	0	65	NaN	1	1;0;0	1	446	Incomplete
chr15:64096021:C:T	missense_variant	SNX1	3	1	0	69.3333	NaN	1	0;0;1	1	3811	Incomplete
chr15:64126084:C:G	missense_variant	SNX1	3	2	1	78.5	66	2	0;0;2	2	1280|2128	Incomplete
chr15:64131765:G:A	missense_variant	SNX1	2	1	0	74	NaN	1	0;0;1	1	3707	Incomplete
chr15:64131787:G:T	missense_variant	SNX1	2	1	1	73	53	1	0;0;1	1	1277	Incomplete
chr15:64136334:A:C	missense_variant	SNX1	1	1	0	71	NaN	1	0;1;0	1	319	Incomplete
chr15:78929473:A:G	missense_variant	CTSH	1	1	0	64	NaN	1	0;0;1	1	504	Incomplete
chr15:78931505:G:C	missense_variant&splice_region_variant	CTSH	1	1	0	83	NaN	1	0;0;1	1	1280	Incomplete
chr15:78932389:C:T	missense_variant	CTSH	1	1	0	84	NaN	1	0;0;1	1	3707	Incomplete
chr16:30006869:C:T	missense_variant	DOC2A	4	2	1	75	64	2	0;0;2	2	1317|528	Incomplete
chr16:70660045:C:G	missense_variant	IL34	6	2	2	64.25	55	3	0;0;3	2	359|764	Incomplete
chr16:70660087:C:T	missense_variant	IL34	1	1	0	95	NaN	1	0;0;1	1	212	Incomplete
chr16:81907750:G:C	missense_variant	PLCG2	2	2	0	73.5	NaN	2	0;0;2	2	277|540	Incomplete
chr16:81923501:A:G	missense_variant	PLCG2	1	1	0	77	NaN	1	0;0;1	1	318	Incomplete
chr16:81931581:C:T	missense_variant	PLCG2	2	1	0	66	NaN	1	0;0;1	1	3541	Incomplete
chr17:1727354:C:T	missense_variant	WDR81	3	1	1	72	64.5	1	0;0;1	1	328	Incomplete
chr17:1730401:G:A	missense_variant	WDR81	1	1	0	80	NaN	1	0;1;0	1	3318	Incomplete
chr17:1730833:C:T	missense_variant	WDR81	1	1	0	42	NaN	1	0;0;1	1	3324	Incomplete
chr17:1733760:C:T	missense_variant	WDR81	2	1	1	77	62	1	0;0;1	1	770	Incomplete
chr17:1733832:G:A	missense_variant	WDR81	4	1	0	65.25	NaN	1	0;0;1	1	170	Incomplete
chr17:1733881:G:A	missense_variant	WDR81	1	1	0	59	NaN	1	0;0;1	1	1584	Incomplete
chr17:1735623:C:T	missense_variant	WDR81	5	3	1	77.25	67	3	1;1;1	3	1403|1928|767	Incomplete
chr17:18118886:G:A	missense_variant	MYO15A	7	2	1	79.25	70	2	0;0;2	2	3760|477	Incomplete
chr17:18119069:T:C	missense_variant	MYO15A	2	1	1	73	62	1	0;0;1	1	3775	Incomplete
chr17:18119509:G:A	missense_variant	MYO15A	12	4	3	75.125	57.5	5	1;1;3	4	1279|308|3318|3746	Incomplete
chr17:18119677:G:A	missense_variant	MYO15A	2	1	0	60	NaN	1	0;1;0	1	4	Incomplete
chr17:18120430:C:T	missense_variant	MYO15A	3	1	1	77	63	1	0;0;1	1	770	Incomplete
chr17:18120434:C:T	missense_variant	MYO15A	1	1	0	57	NaN	1	0;0;1	1	765	Incomplete
chr17:18121256:C:G	missense_variant	MYO15A	1	1	0	61	NaN	1	0;0;1	1	216	Incomplete
chr17:18133328:T:C	missense_variant	MYO15A	2	1	1	75	69	1	1;0;0	1	1252	Incomplete
chr17:18138863:C:T	missense_variant	MYO15A	7	3	2	75.2	65	4	1;1;2	3	3823|382|522	Incomplete
chr17:18148100:G:A	missense_variant	MYO15A	6	2	4	66	58.5	5	0;1;4	2	236|3751	Incomplete
chr17:18148133:C:T	missense_variant	MYO15A	3	2	0	56	NaN	2	0;0;2	2	3845|859	Incomplete
chr17:18153858:T:C	missense_variant	MYO15A	5	1	2	75.3333	61.5	2	0;0;2	1	170	Incomplete
chr17:18155414:G:A	missense_variant	MYO15A	2	1	0	72.5	NaN	1	1;0;0	1	156	Incomplete
chr17:18159308:G:C	missense_variant	MYO15A	3	3	0	67	NaN	3	0;1;2	3	257|3761|564	Incomplete
chr17:18159677:A:C	missense_variant&splice_region_variant	MYO15A	1	1	0	74	NaN	1	1;0;0	1	156	Incomplete
chr17:18161408:C:T	missense_variant	MYO15A	26	11	9	73.9375	65.2	17	3;2;12	11	1007|2129|2193|303|308|3748|3755|3762|687|753|863	Incomplete
chr17:18161436:T:C	missense_variant	MYO15A	2	1	0	72.5	NaN	1	1;0;0	1	156	Incomplete
chr17:18163800:C:T	missense_variant	MYO15A	2	1	0	65	NaN	1	0;0;1	1	3541	Incomplete
chr17:18173823:C:T	missense_variant	MYO15A	2	1	1	80	66	1	0;0;1	1	317	Incomplete
chr17:49219932:C:T	missense_variant	ABI3	1	1	0	56	NaN	1	0;0;1	1	222	Incomplete
chr17:49222558:C:A	missense_variant	ABI3	1	1	0	70	NaN	1	1;0;0	1	673	Incomplete
chr17:58305442:C:T	missense_variant	TSPOAP1	2	1	0	65	NaN	1	0;0;1	1	1317	Incomplete
chr17:58307630:C:T	missense_variant	TSPOAP1	1	1	0	79	NaN	1	1;0;0	1	409	Incomplete
chr17:58308579:G:A	missense_variant	TSPOAP1	5	2	1	64.5	59	2	0;0;2	2	360|421	Incomplete
chr17:58308582:C:T	missense_variant	TSPOAP1	1	1	0	35	NaN	1	0;0;1	1	361	Incomplete
chr17:58312155:C:T	missense_variant	TSPOAP1	1	1	0	77	NaN	1	0;0;0	1	4184	Incomplete
chr17:58312462:C:T	missense_variant	TSPOAP1	1	1	0	77	NaN	1	0;0;0	1	4184	Incomplete
chr17:58312671:C:T	missense_variant	TSPOAP1	1	1	0	52	NaN	1	0;0;1	1	3762	Incomplete
chr17:58322406:G:A	missense_variant	TSPOAP1	3	1	1	78.5	73	1	1;0;0	1	3748	Incomplete
chr17:58322982:G:A	missense_variant	TSPOAP1	5	2	2	69.6667	62	3	1;1;1	2	1713|521	Incomplete
chr17:58324995:G:A	missense_variant	TSPOAP1	1	1	0	67	NaN	1	0;0;1	1	1317	Incomplete
chr17:58325653:G:A	missense_variant	TSPOAP1	2	1	1	78	62	1	0;0;1	1	958	Incomplete
chr17:58325706:G:A	missense_variant	TSPOAP1	5	1	1	82.25	67	1	0;0;1	1	372	Incomplete
chr19:49958880:C:T	missense_variant	SIGLEC11	2	1	0	72	NaN	1	0;1;0	1	211	Incomplete
chr19:49960651:C:T	missense_variant	SIGLEC11	4	1	1	72	59	1	0;0;1	1	167	Incomplete
chr19:54278817:A:G	missense_variant	LILRB2	1	1	0	77	NaN	1	1;0;0	1	3767	Incomplete
chr19:54278911:C:G	missense_variant	LILRB2	4	2	1	73	63	3	0;1;2	2	4|702	Incomplete
chr20:417585:G:C	missense_variant	RBCK1	1	1	0	75	NaN	1	0;0;1	1	3798	Incomplete
AD-FBS CADD > 20 variants - Incomplete segregation
SNP	EFFECT	GENE	All families where the variant is observed
			Total Carriers subjects	Total Affected Carriers subjects	Total Unaffected Carriers subjects	Mean age-at-onset affected carriers	Mean age-at-onset unaffected carriers	Total families	Co-segregation of APOE in all families where the variant is observed (ε4 only;ε3 only;APOE mix)	Number of Families Carrying the variant	Family IDs of families carrying the variant	Segregation type
chr19:1055300:G:A	missense_variant	ABCA7	5	4	1	69.5	61	3	3;0;0	3	17_13|17_25|4_416	Incomplete
chr17:63483485:C:G	missense_variant	ACE	9	5	4	81.6	65	2	0;0;2	2	4_393|4_557	Incomplete
chr7:91941109:G:C	missense_variant	AKAP9	4	4	0	84.25	NaN	1	0;0;1	1	4_515	Incomplete
chr7:92097646:G:A	missense_variant	AKAP9	7	4	3	84.25	63	2	0;1;1	1	4_515	Incomplete
chr7:92098165:A:T	missense_variant	AKAP9	11	6	5	80.6667	64.75	3	1;1;1	3	10R_R51|25_68|27_134	Incomplete
chr7:100488976:C:T	missense_variant	NYAP1	8	5	3	72.8	63.3333	4	0;1;3	3	10R_R57|26_EL|4_553	Incomplete
chr14:92486772:C:T	missense_variant	SLC24A4	9	5	4	73.6	62.5	4	2;1;1	4	26_HOJ|27_44|4_589|4_624	Incomplete
chr11:121514222:A:C	missense_variant	SORL1	10	7	3	81.5	69.6667	4	1;2;1	4	10R_R64|14_1943|4_606|8_64092	Incomplete
chr11:121545284:T:A	missense_variant	SORL1	4	4	0	79.25	NaN	3	2;0;1	3	26_HOJ|27_131|8_64009	Incomplete
chr11:121555188:G:A	missense_variant&splice_region_variant	SORL1	6	4	2	62	54	1	0;0;1	1	4_553	Incomplete
chr10:11485832:C:A	missense_variant	USP6NL	1	1	0	80	NaN	1	0;0;1	1	8_64037	Incomplete
chr10:60070484:A:T	missense_variant	ANK3	1	1	0	69	NaN	1	0;1;0	1	26_BPC	Incomplete
chr10:60072134:A:T	missense_variant	ANK3	1	1	0	68	NaN	1	0;0;1	1	19_L0027	Incomplete
chr10:60072489:C:T	missense_variant	ANK3	3	3	0	67	NaN	1	1;0;0	1	8_64090	Incomplete
chr10:60072558:C:G	missense_variant	ANK3	1	1	0	81	NaN	1	1;0;0	1	25_68	Incomplete
chr10:60074900:G:A	missense_variant	ANK3	1	1	0	78	NaN	1	1;0;0	1	26_SVF	Incomplete
chr10:60076142:G:A	missense_variant	ANK3	1	1	0	73	NaN	1	1;0;0	1	27_247	Incomplete
chr10:60080569:T:C	missense_variant	ANK3	1	1	0	73	NaN	1	1;0;0	1	27_70	Incomplete
chr10:60084679:T:C	missense_variant	ANK3	1	1	0	83	NaN	1	0;0;1	1	26_SW	Incomplete
chr10:60088199:T:C	missense_variant	ANK3	1	1	0	70	NaN	1	0;0;1	1	11_8	Incomplete
chr10:60181340:C:T	missense_variant	ANK3	2	1	1	81	NaN	1	0;0;1	1	26_LWS	Incomplete
chr10:60263863:T:C	missense_variant	ANK3	1	1	0	69	NaN	1	0;1;0	1	26_BPC	Incomplete
chr10:96204068:A:G	missense_variant	BLNK	2	2	0	93	NaN	2	0;1;1	2	4_557|4_92	Incomplete
chr10:96227462:C:G	missense_variant	BLNK	5	3	2	80.6667	63	1	0;1;0	1	10R_R54	Incomplete
chr10:122429922:C:T	missense_variant	PLEKHA1	1	1	0	90	NaN	1	0;1;0	1	15_9052	Incomplete
chr12:113293011:C:T	missense_variant	TPCN1	6	2	4	72	60	5	2;0;3	2	26_PBO|4_947	Incomplete
chr15:63277669:C:T	missense_variant	APH1B	1	1	0	83	NaN	1	0;0;1	1	26_SW	Incomplete
chr15:63305771:G:A	missense_variant	APH1B	2	1	1	80	60	1	0;1;0	1	10R_R54	Incomplete
chr15:64129919:C:A	missense_variant	SNX1	2	1	1	89	82	1	0;0;1	1	26_SGA	Incomplete
chr15:64131870:T:A	missense_variant	SNX1	1	1	0	71	NaN	1	1;0;0	1	4_416	Incomplete
chr15:64136878:C:A	missense_variant	SNX1	1	1	0	60	NaN	1	0;0;1	1	28_10	Incomplete
chr16:30006245:G:A	missense_variant	DOC2A	2	1	1	84	NaN	1	1;0;0	1	10J_123	Incomplete
chr16:31111999:A:T	missense_variant	BCKDK	8	3	5	87	79.5	1	0;0;1	1	4_557	Incomplete
chr16:70654584:G:T	missense_variant	IL34	1	1	0	90	NaN	1	0;1;0	1	10R_R54	Incomplete
chr16:81883283:C:T	missense_variant	PLCG2	2	2	0	74.5	NaN	1	0;0;1	1	10R_R48	Incomplete
chr16:81912698:C:G	missense_variant	PLCG2	3	2	1	74.5	64	1	1;0;0	1	27_247	Incomplete
chr16:81923570:A:G	missense_variant	PLCG2	1	1	0	77	NaN	1	0;0;1	1	27_44	Incomplete
chr16:90060451:C:T	missense_variant	PRDM7	3	2	1	72.5	NaN	2	1;0;1	2	26_LWS|4_1836	Incomplete
chr17:1726220:C:T	missense_variant	WDR81	1	1	0	72	NaN	1	0;0;1	1	4_39	Incomplete
chr17:1726277:C:G	missense_variant	WDR81	1	1	0	74	NaN	1	0;0;1	1	27_104	Incomplete
chr17:1726574:C:T	missense_variant	WDR81	2	1	1	95	88	1	0;0;1	1	28_12	Incomplete
chr17:1727529:C:G	missense_variant	WDR81	1	1	0	62	NaN	1	0;0;1	1	27_104	Incomplete
chr17:1728516:C:T	missense_variant	WDR81	1	1	0	83	NaN	1	1;0;0	1	26_TRL	Incomplete
chr17:1733860:G:A	missense_variant	WDR81	1	1	0	79	NaN	1	1;0;0	1	4_416	Incomplete
chr17:1735584:G:A	missense_variant	WDR81	4	2	2	88.5	77	1	0;0;1	1	4_515	Incomplete
chr17:1737441:C:T	missense_variant	WDR81	2	1	1	89	65	1	0;0;1	1	2_13	Incomplete
chr17:1737494:G:A	missense_variant	WDR81	1	1	0	79	NaN	1	1;0;0	1	4_416	Incomplete
chr17:1737602:A:G	missense_variant	WDR81	1	1	0	75	NaN	1	1;0;0	1	8_64085	Incomplete
chr17:18119141:G:T	missense_variant	MYO15A	2	1	1	84	78	1	0;0;1	1	15_10052	Incomplete
chr17:18120254:T:C	missense_variant	MYO15A	1	1	0	80	NaN	1	0;0;1	1	27_134	Incomplete
chr17:18136427:G:T	missense_variant	MYO15A	3	2	1	75.5	56	2	2;0;0	1	8_64090	Incomplete
chr17:18136684:G:A	missense_variant&splice_region_variant	MYO15A	4	3	1	77.3333	NaN	1	0;1;0	1	22_1	Incomplete
chr17:18138863:C:T	missense_variant	MYO15A	3	1	2	71	NaN	1	1;0;0	1	25_75	Incomplete
chr17:18142796:C:T	missense_variant	MYO15A	1	1	0	80	NaN	1	0;0;1	1	4_680	Incomplete
chr17:18148133:C:T	missense_variant	MYO15A	6	3	3	72.6667	67	4	1;1;2	3	10R_R51|15_1121|19_L0030	Incomplete
chr17:18150737:C:G	missense_variant	MYO15A	1	1	0	90	NaN	1	0;0;1	1	4_557	Incomplete
chr17:18151114:C:T	missense_variant	MYO15A	1	1	0	81	NaN	1	1;0;0	1	25_68	Incomplete
chr17:18156263:A:G	missense_variant	MYO15A	1	1	0	68	NaN	1	0;0;0	1	4_3743	Incomplete
chr17:18172183:G:A	missense_variant	MYO15A	3	1	2	79	69	1	1;0;0	1	4_1836	Incomplete
chr17:18173839:C:T	missense_variant	MYO15A	4	1	3	82	72.3333	1	0;0;1	1	10R_R57	Incomplete
chr17:49217800:A:G	missense_variant	ABI3	1	1	0	84	NaN	1	0;0;1	1	15_10052	Incomplete
chr17:58308579:G:A	missense_variant	TSPOAP1	1	1	0	69	NaN	1	0;0;1	1	10J_103	Incomplete
chr17:58308770:T:C	missense_variant	TSPOAP1	1	1	0	72	NaN	1	1;0;0	1	27_43	Incomplete
chr17:58309059:G:A	missense_variant	TSPOAP1	3	2	1	77	64	1	0;1;0	1	10R_R54	Incomplete
chr17:58310152:C:T	missense_variant	TSPOAP1	1	1	0	65	NaN	1	1;0;0	1	25_73	Incomplete
chr17:58312155:C:T	missense_variant	TSPOAP1	1	1	0	70	NaN	1	1;0;0	1	26_TRL	Incomplete
chr17:58312462:C:T	missense_variant	TSPOAP1	1	1	0	70	NaN	1	1;0;0	1	26_TRL	Incomplete
chr17:58316465:G:A	missense_variant	TSPOAP1	7	3	4	82.6667	68.25	1	0;0;1	1	4_501	Incomplete
chr17:58319270:G:C	missense_variant	TSPOAP1	1	1	0	71	NaN	1	1;0;0	1	4_364	Incomplete
chr17:58322982:G:A	missense_variant	TSPOAP1	2	2	0	63	NaN	1	0;0;1	1	11_8	Incomplete
chr19:49960389:C:T	missense_variant	SIGLEC11	1	1	0	75	NaN	1	1;0;0	1	26_PBO	Incomplete
chr19:54278442:G:A	missense_variant	LILRB2	2	2	0	66	NaN	1	1;0;0	1	5_26170	Incomplete
chr1:109355392:G:C	missense_variant	SORT1	1	1	0	72	NaN	1	1;0;0	1	15_9044	Incomplete
chr20:428566:C:T	missense_variant	RBCK1	1	1	0	60	NaN	1	1;0;0	1	26_SWM	Incomplete
chr2:9493755:T:C	missense_variant	ADAM17	1	1	0	61	NaN	1	1;0;0	1	25_70	Incomplete
chr2:9497230:G:A	missense_variant	ADAM17	1	1	0	86	NaN	1	1;0;0	1	26_CRO	Incomplete
chr2:9536773:C:A	missense_variant	ADAM17	1	1	0	74	NaN	1	1;0;0	1	26_HTB	Incomplete
chr2:202884286:A:C	missense_variant	WDR12	1	1	0	82	NaN	1	0;0;1	1	8_64036	Incomplete
chr2:202952598:C:T	missense_variant	CARF	9	3	6	80.3333	71.1667	1	0;0;1	1	4_501	Incomplete
chr3:155140209:G:A	missense_variant	MME	2	1	1	65	NaN	1	1;0;0	1	25_73	Incomplete
chr3:155142073:A:G	missense_variant	MME	1	1	0	60	NaN	1	0;0;1	1	28_10	Incomplete
chr4:989033:C:A	missense_variant	SLC26A1	8	2	6	80.5	64.2	4	0;1;3	1	4_393	Incomplete
chr4:989062:C:T	missense_variant	SLC26A1	1	1	0	66	NaN	1	1;0;0	1	8_64045	Incomplete
chr4:991522:C:T	missense_variant	SLC26A1	1	1	0	77	NaN	1	1;0;0	1	8_64085	Incomplete
chr4:1000668:A:C	missense_variant	IDUA	2	2	0	74	NaN	1	1;0;0	1	10R_R101	Incomplete
chr4:10490492:A:T	missense_variant	CLNK	1	1	0	60	NaN	1	0;1;0	1	17_17	Incomplete
chr4:10501311:C:T	missense_variant	CLNK	1	1	0	80	NaN	1	1;0;0	1	25_62	Incomplete
chr4:10542022:C:A	missense_variant&splice_region_variant	CLNK	2	1	1	68	NaN	1	1;0;0	1	10J_125	Incomplete
chr5:14749204:G:A	missense_variant	ANKH	2	1	1	81	49	1	0;0;1	1	4_393	Incomplete
chr5:151039190:C:A	missense_variant	TNIP1	1	1	0	86	NaN	1	0;0;1	1	21_ND386	Incomplete
chr5:180111505:C:T	missense_variant	RASGEF1C	1	1	0	90	NaN	1	1;0;0	1	4_44	Incomplete
chr6:41030401:C:T	missense_variant	UNC5CL	4	2	2	71	63.5	2	0;0;2	2	4_39|8_64036	Incomplete
chr6:41032063:G:A	missense_variant	UNC5CL	3	3	0	69	NaN	2	0;0;2	2	26_ANR|26_QDH	Incomplete
chr6:41198325:C:A	missense_variant	TREML2	3	3	0	74	NaN	2	1;0;1	2	26_HOJ|4_845	Incomplete
chr7:8218358:C:T	missense_variant	ICA1	2	2	0	74	NaN	1	0;0;1	1	4_393	Incomplete
chr7:27832847:A:G	missense_variant	JAZF1	2	2	0	76	NaN	1	0;0;1	1	25_57	Incomplete
chr7:27895367:T:A	missense_variant	JAZF1	4	1	3	80	67	1	0;0;1	1	4_501	Incomplete
chr7:27895393:C:T	missense_variant	JAZF1	9	3	6	80.3333	71	1	0;0;1	1	4_501	Incomplete
chr7:37916516:C:G	missense_variant	SFRP4	1	1	0	79	NaN	1	0;0;1	1	4_499	Incomplete
chr7:100319614:A:T	missense_variant	SPDYE3	8	4	4	85	70.75	4	0;1;3	3	10R_R48|26_BPC|8_64007	Incomplete
chr8:11847759:G:A	missense_variant	CTSB	1	1	0	67	NaN	1	1;0;0	1	25_56	Incomplete
chr9:104792796:T:G	missense_variant	ABCA1	2	1	1	70	38	2	0;0;2	1	25_61	Incomplete
chr9:104806324:G:A	missense_variant	ABCA1	1	1	0	89	NaN	1	0;0;1	1	4_680	Incomplete
chr9:104816339:G:A	missense_variant	ABCA1	1	1	0	66	NaN	1	1;0;0	1	25_74	Incomplete
chr9:104832597:G:A	missense_variant	ABCA1	2	2	0	80	NaN	1	0;0;1	1	4_393	Incomplete
